# Supplementary material for: Transcutaneous auricular vagus nerve stimulation regulates gut microbiota mediated peripheral inflammation and metabolic disorders to suppress depressive-like behaviors in CUMS rats
Source: Front Microbiol. 2025 Jul 30;16:1576686. doi: 10.3389/fmicb.2025.1576686 (PMC12344421; doi:10.3389/fmicb.2025.1576686)
Supplement: Supplementary file 1 [file Data_Sheet_1.zip]

Archive with 6 entries (5 files):
- Data Sheet/Body weight.pzfx
- Data Sheet/FST immobility time(Sec).pzfx
- Data Sheet/Score of horizontal movement.pzfx
- Data Sheet/Score of vertical movement.pzfx
- Data Sheet/Sucrose Preference.pzfx
- Data Sheet/
